# Supplementary material for: Development of a Forced-Choice Personality Inventory via Thurstonian Item Response Theory (TIRT)
Source: Behav Sci (Basel). 2024 Nov 21;14(12):1118. doi: 10.3390/bs14121118 (PMC11673971; doi:10.3390/bs14121118)
Supplement: Supplementary file 1 [file behavsci-14-01118-s001.zip]

Archive with 1 entries (1 files):
- behavsci-3199525-supplementary.pdf
